# Supplementary material for: Baseline Quality of Life of Physical Function Is Highly Relevant for Overall Survival in Advanced Rectal Cancer
Source: Healthcare (Basel). 2022 Jan 12;10(1):141. doi: 10.3390/healthcare10010141 (PMC8775862; doi:10.3390/healthcare10010141)
Supplement: Supplementary file 1 [file healthcare-10-00141-s001.zip]

Archive with 1 entries (1 files):
- healthcare-1517091-supplementary.pdf
